# Supplementary material for: Safe On-Boat Resuscitation by Lifeguards in COVID-19 Era: A Pilot Study Comparing Three Sets of Personal Protective Equipment
Source: Prehosp Disaster Med. 2021 Jan 27:1–7. doi: 10.1017/S1049023X2100011X (PMC7900657; doi:10.1017/S1049023X2100011X)
Supplement: Supplementary file 1 [file S1049023X2100011Xsup.zip]

Archive with 2 entries (2 files):
- S1049023X2100011Xsup001.mp4
- S1049023X2100011Xsup002.pdf
